# Supplementary material for: The evolution of NLRC3 subfamily genes in Sebastidae teleost fishes
Source: BMC Genomics. 2023 Nov 14;24:683. doi: 10.1186/s12864-023-09785-5 (PMC10648357; doi:10.1186/s12864-023-09785-5)
Supplement: Supplementary file 9 — Supplementary Material 9 [file 12864_2023_9785_MOESM9_ESM.xlsx]

## Sheet: Sheet1
Supplementary Table 1. List of the submitter and RefSeq access number of genomes
Species name	RefSeq access number	Submitter
Danio rerio	GCF_000002035.6	Genome Reference Consortium
Oncorhynchus mykiss	GCF_013265735.2	USDA/ARS
Esox lucius	GCF_011004845.1	Vertebrate Genomes Project
Kryptolebias marmoratus	GCF_001649575.2	Washington State University
Labrus bergylta	GCF_900080235.1	National Institute of nutrition and seafood research
Larimichthys crocea	GCF_000972845.2	BGI
Cyclopterus lumpus	GCF_009769545.1	Vertebrate Genomes Project
Pungitius pungitius	GCF_902500615.1	University of Oslo
Gasterosteus aculeatus	GCF_016920845.1	University of Georgia
Epinephelus lanceolatus	GCF_005281545.1	Yellow Sea Fisheries Research Institute, Chinese Academy of Fishery Sciences
Plectropomus leopardus	GCF_008729295.1	Yellow Sea Fisheries Research Institute, Chinese Academy of Fishery Sciences
Perca flavescens	GCF_004354835.1	INRA (Fish Physiology and Genomics laboratory)
Sebastes umbrosus	GCF_015220745.1	Vertebrate Genomes Project
Sebastes schlegelii		Qingdao Agricultural University
Gallus gallus	GCF_016699485.2	Vertebrate Genomes Project
Pelodiscus sinensis	GCF_000230535.1	P. sinensis genome project consortium
Xenopus laevis	GCF_017654675.1	International Xenopus Sequencing Consortium
