# Supplementary material for: The evolution of NLRC3 subfamily genes in Sebastidae teleost fishes
Source: BMC Genomics. 2023 Nov 14;24:683. doi: 10.1186/s12864-023-09785-5 (PMC10648357; doi:10.1186/s12864-023-09785-5)
Supplement: Supplementary file 10 — Supplementary Material 10 [file 12864_2023_9785_MOESM10_ESM.xlsx]

## Sheet: Sheet1
Supplementary Table 2. The FISNA sequences of part members of NLRC3 genes in seven fish species.
Species name	Gene name	FISNA seq
Sebastes schlegelii	SsNLRC3.1	EHKISLRRRCERVTEGTDETGSGTLLNRIYTELYITEGQSEEVNTQHEVRQLETASKKKTLHDAPIKCQDIFK
Sebastes schlegelii	SsNLRC3.2	EHKISLKKRCERVTEGTEGSDETGSGTLLNRIYTELYITEGQSEEVNTQHEVRQLETASKKKTLHDAPIKCQDIFK
Sebastes schlegelii	SsNLRC3.3	QNKTWTSDSQSDQHCPKIYTELYITEGQSEEVNTQHEVRQLETASKKKTLHDAPIKCQDIFK
Sebastes schlegelii	SsNLRC3.4	DLSETLKRTYGEVCEESATPGEKRPFDDVFTDLYITSTCDNGPNIEHEVMTIAKLDSNREEVKPLSTKDILS
Sebastes schlegelii	SsNLRC3.5	EHKISLRRRCERVTEGTEGSDETGSRTLLNRIYTELYITEGQNEEVNTQHEVRQLETASKKKTLHDAPIKCQDIFK
Cyclopterus lumpus	NLRC3	EHKEVLLRRYEQYRDRDSVSCPKLNISSRTLLLVDGLSDIQQKEHDLMQVGATRGRKRNHLRKLGLTKLLE
Cyclopterus lumpus	NLRC3-like	ELKSNLKKKFQCVFEGIPKAGNPTLLNQIYTELYITEGGTAEVNEEHEVRQIETASRKPHRPETPIRQEDLFK
Perca flavescens	NLRC3	EHKEVLLRRYEQYRDRDSVSCPKLNIFSRTLLLVDGLSDIQQKEHDLMQVGATRGRKRNHLRQLGLTKLLE
Perca flavescens	NLRC3-like	KIQPNLIDRYMQIQEGLTEVKQPLDEMYTHLSVTTGGDVHINTQHEVGQIVTVKPADTETTIKPCDMFR
Perca flavescens	NLRC3-like	KLKCNQQKKFQCVFEGIAKAGSPTLLNQMFTKIYITKGGTAEVNDEHEVRQIETASRKPDRPETTIRHEDIFK
Pungitius pungitius	NLRC3	EHKEVLLRRYEQSRDRDSVSCPKLSVCSRTLLLVDGLSDIQQKEHDLMQVGATRGRKRNHLRQLGLTKLLE
Pungitius pungitius	NLRC3-like	NLKKKFQSVFEGIAKAGNPTLLNEIYTELYITEGGTAEVNQEHEVRQIETASWRPARPETTIRQEDLLK
Esox lucius	NLRC3	EHKKALLLQYPTPSQNPFPSLSSPDFSSSRVLLLVDGLSDLQQKEHDIMQVEATRGSQRHHGRQLALTKFLE
Esox lucius	NLRC3-like	KLKFDLKNRFKLFRGIAQTQKPILLNDIYTELYITESGSGEVSNEHEVRQIEKASRRPATQAMSIKCNDIFK
Danio rerio	NLRC3-like	QHKTSMKNKYERLFEGINHGETQTLLNSIYTQLYIIEGESEGVNEEHEVLQMEKRGRTKPSQHTPVYCNDIFK
Danio rerio	NLRC3-like	QHKTSMKNKYERLFEGINHGETQTLLNSIYTQLYIIEGESEGVNEEHEVLQMEKRGRTKPSQHTPVYCNDIFK
Sebastes umbrosus	NLRC3	EHKELVLRRYEQCRDRDSVSCPKLNISSRTLLLVDGLSDIQQKEHDLMQVGATRGRKRNHLRQLGLTKLLE
Sebastes umbrosus	NLRC3-like	NLKKAMKKKFTSTSEGDDDQENSLNSIYTTLFITIGESEVPHEEQLFRHIKQQQSSEHSVDLSDIFK
