# Supplementary material for: The evolution of NLRC3 subfamily genes in Sebastidae teleost fishes
Source: BMC Genomics. 2023 Nov 14;24:683. doi: 10.1186/s12864-023-09785-5 (PMC10648357; doi:10.1186/s12864-023-09785-5)
Supplement: Supplementary file 11 — Supplementary Material 11 [file 12864_2023_9785_MOESM11_ESM.xlsx]

## Sheet: Sheet1
Supplementary Table 3. NLRC3 subfamily genes and their associated domain architectures.
Names	Length	Associated Domain Architectures
protein_NLRC3-like_36-Ssc	764	RING	FISNA	Pfam:NACHT
protein_NLRC3-like_13-Ssc	888	RING	FISNA	Pfam:NACHT
protein_NLRC3-like_83-Ssc	943	Transmembrane region	RPT1	RPT1	FISNA	Pfam:NACHT	LRR
protein_NLRC3-like_60-Ssc	1210	RPT2	RPT2	FISNA	Pfam:NACHT	8 LRRs
protein_NLRC3-like_isoform_X15-Ssc	1027	RING	FISNA	Pfam:NACHT	LRR	5 LRRs
protein_NLRC3-like_isoform_X3-Ssc	1163	RING	FISNA	Pfam:NACHT	LRR	10 LRRs
protein_NLRC3-like_11-Ssc	1483	RPT1	RPT1	RING	FISNA	Pfam:NACHT	6 LRRs
protein_NLRC3-like_isoform_X1-Ssc	1148	RPT2	RING	FISNA	Pfam:NACHT	6 LRRs	Transmembrane region
protein_NLRC3-like_isoform_X16-Ssc	1260	RPT1	RING	FISNA	Pfam:NACHT	7 LRRs	3 Transmembrane regions
protein_NLRC3-like_57-Ssc	895	RPT1	RPT1	FISNA	Pfam:NACHT	4 LRRs
protein_NLRC3-like_22-Ssc	1008	RPT2	RING	FISNA	Pfam:NACHT	5 LRRs
protein_NLRC3-like_103-Ssc	1180	RPT1	RPT1	FISNA	Pfam:NACHT	8 LRRs
protein_NLRC3-like_94-Ssc	1101	ANK	ANK	FISNA	Pfam:NACHT	7 LRRs
protein_NLRC3-like_97-Ssc	1196	ANK	ANK	RPT1	RPT1	FISNA	Pfam:NACHT	4 LRRs
protein_NLRC3-like_110-Ssc	1063	RPT1	RPT1	FISNA	Pfam:NACHT
protein_NLRC3-like_isoform_X10-Ssc	1079	RING	FISNA	7 LRRs
protein_NLRC3-like_38-Ssc	1477	Pfam:RVT_1	RING	FISNA	Pfam:NACHT	4 LRRs
protein_NLRC3-like_102-Ssc	976	FISNA	Pfam:NACHT	7 LRRs
protein_NLRC3-like_71-Ssc	1001	FISNA	Pfam:NACHT	6 LRRs	2 Transmembrane regions
protein_NLRC3-like_84-Ssc	1167	RPT1	RPT1	FISNA	Pfam:NACHT	6 LRRs
protein_NLRC3-like_35-Ssc	870	RING	FISNA	Pfam:NACHT
protein_NLRC3-like_isoform_X2-Ssc	1025	RPT1	RING	FISNA	Pfam:NACHT	7 LRRs
protein_NLRC3-like_8-Ssc	1012	RPT2	RPT2	RING	FISNA	Pfam:NACHT	6 LRRs
protein_NLRC3-like_65-Ssc	2306	RPT1	RPT1	FISNA	Pfam:NACHT	LRR	FISNA	Pfam:NACHT	3 LRRs
protein_NLRC3-like_isoform_X25-Ssc	1230	RPT1	RPT1	RING	FISNA	Pfam:NACHT	7 LRRs
protein_NLRC3-like_3-Ssc	981	RPT2	RING	FISNA	Pfam:NACHT	5 LRRs
protein_NLRC3-like_105-Ssc	1081	FISNA	Pfam:NACHT	10 LRRs
protein_NLRC3-like_91-Ssc	1009	RPT1	RPT1	FISNA	Pfam:NACHT	6 LRRs
protein_NLRC3-like_7-Ssc	745	RING	FISNA	Pfam:NACHT	Pfam:NACHT	LRR
protein_NLRC3-like_50-Ssc	1734	RPT1	FISNA	Pfam:NACHT	6 LRRs
protein_NLRC3-like_67-Ssc	1005	RPT1	RPT1	RING	FISNA	Pfam:NACHT	RPT2	RPT2
protein_NLRC3-like_70-Ssc	1209	FISNA	Pfam:NACHT	6 LRRs	2 Transmembrane regions
protein_NLRC3-like_58-Ssc	853	FISNA	Pfam:NACHT	6 LRRs
protein_NLRC3-like_43-Ssc	601	FISNA	Pfam:NACHT
protein_NLRC3-like_isoform_X18-Ssc	1144	RPT1	RPT1	RING	FISNA	Pfam:NACHT	LRR	LRR
protein_NLRC3-like_isoform_X6-Ssc	1024	RPT1	RPT1	FISNA	Pfam:NACHT	7 LRRs
protein_NLRC3-like_69-Ssc	1210	FISNA	Pfam:NACHT	6 LRRs	2 Transmembrane regions
protein_NLRC3-like_23-Ssc	954	RPT2	RING	FISNA	Pfam:NACHT	5 LRRs
protein_NLRC3-like_101-Ssc	2039	FISNA	Pfam:NACHT	7 LRRs	10 Transmembrane regions	Pfam:FIIND	Pfam:FIIND	CARD
protein_NLRC3-like_85-Ssc	946	FISNA	Pfam:NACHT	4 LRRs
protein_NLRC3-like_117-Ssc	1145	RPT1	RPT1	FISNA	Pfam:NACHT	6 LRRs
protein_NLRC3-like_9-Ssc	1015	RPT1	RING	FISNA	Pfam:NACHT	6 LRRs
protein_NLRC3-like_isoform_X20-Ssc	1364	RPT1	RPT1	RPT2	RING	FISNA	Pfam:NACHT	5 LRRs	RPT2
protein_NLRC3-like_isoform_X17-Ssc	1384	RING	FISNA	Pfam:NACHT	12 LRRs
protein_NLRC3-like_52-Ssc	940	FISNA	Pfam:NACHT	5 LRRs
protein_NLRC3-like_isoform_X7-Ssc	1050	RPT1	RPT1	RING	FISNA	Pfam:NACHT	3 LRRs
protein_NLRC3-like_95-Ssc	915	ANK	ANK	RPT1	RPT1	FISNA	Pfam:NACHT
protein_NLRC3-like_116-Ssc	980	FISNA	Pfam:NACHT	5 LRRs
protein_NLRC3-like_92-Ssc	920	FISNA	Pfam:NACHT	3 LRRs
protein_NLRC3-like_isoform_X24-Ssc	1039	RPT1	RING	FISNA	Pfam:NACHT	7 LRRs	Transmembrane region
protein_NLRC3-like_20-Ssc	1211	RPT1	RPT1	RING	FISNA	Pfam:NACHT	7 LRRs
protein_NLRC3-like_isoform_X8-Ssc	1159	RING	FISNA	Pfam:NACHT	5 LRRs
protein_NLRC3-like_82-Ssc	919	RPT1	RPT1	FISNA	Pfam:NACHT
protein_NLRC3-like_104-Ssc	1166	FISNA	Pfam:NACHT	10 LRRs
protein_NLRC3-like_96-Ssc	980	ANK	ANK	FISNA	Pfam:NACHT
protein_NLRC3-like_113-Ssc	816	FISNA	Pfam:NACHT	LRR
protein_NLRC3-like_34-Ssc	1159	RING	FISNA	Pfam:NACHT	7 LRRs
protein_NLRC3-like_98-Ssc	1743	ANK	ANK	RPT1	RPT1	FISNA	Pfam:NACHT	5 LRRs	Pfam:Pentapeptide_4
protein_NLRC3-like_19-Ssc	994	RPT2	RING	FISNA	Pfam:NACHT	7 LRRs
protein_NLRC3-like_6-Ssc	1027	RING	FISNA	Pfam:NACHT	8 LRRs
protein_NLRC3-like_40-Ssc	1208	Transmembrane region	RING	FISNA	Pfam:NACHT	5 LRRs
protein_NLRC3-like_64-Ssc	957	RPT1	RPT1	RING	FISNA	Pfam:NACHT	LRR
protein_NLRC3-like_63-Ssc	787	FISNA	Pfam:NACHT	LRR
protein_NLRC3-like_48-Ssc	1044	FISNA	Pfam:NACHT	4 LRRs	Transmembrane region
protein_NLRC3-like_115-Ssc	1110	RPT2	RPT2	FISNA	Pfam:NACHT	7 LRRs
protein_NLRC3-like_93-Ssc	831	FISNA	Pfam:NACHT	3 LRRs
protein_NLRC3-like_isoform_X4-Ssc	1138	RPT2	RING	FISNA	Pfam:NACHT	RPT3	6 LRRs
protein_NLRC3-like_79-Ssc	1054	RPT2	RPT2	FISNA	Pfam:NACHT	LRR	LRR
protein_NLRC3-like_109-Ssc	1110	RPT1	RPT1	FISNA	Pfam:NACHT	5 LRRs
protein_NLRC3-like_47-Ssc	806	FISNA	Pfam:NACHT	Pfam:NACHT	4 LRRs
protein_NLRC3-like_90-Ssc	1017	3 LRRs	FISNA	Pfam:NACHT	LRR
protein_NLRC3-like_18-Ssc	977	RING	FISNA	5 LRRs
protein_NLRC3-like_isoform_X13-Ssc	1073	RPT1	RING	FISNA	Pfam:NACHT	5 LRRs
protein_NLRC3-like_28-Ssc	1226	RPT2	RING	FISNA	Pfam:NACHT	6 LRRs
protein_NLRC3-like_24-Ssc	1530	RPT3	RPT3	FISNA	Pfam:NACHT	RPT5	RPT5	6 LRRs
protein_NLRC3-like_61-Ssc	963	FISNA	Pfam:NACHT	9 LRRs
protein_NLRC3-like_74-Ssc	1007	FISNA	Pfam:NACHT	6 LRRs	Transmembrane region
protein_NLRC3-like_15-Ssc	615	RING	FISNA	LRR
protein_NLRC3-like_111-Ssc	892	RPT1	RPT1	FISNA	Pfam:NACHT	LRR
protein_NLRC3-like_45-Ssc	1061	RPT1	RPT1	FISNA	Pfam:NACHT	4 LRRs
protein_NLRC3-like_17-Ssc	1975	RPT3	RING	FISNA	Pfam:NACHT	6 LRRs	10 Transmembrane regions	RPT4	2 Transmembrane regions	RPT4	Pfam:FIIND	Pfam:FIIND	CARD
protein_NLRC3-like_29-Ssc	1036	RPT1	RING	FISNA	Pfam:NACHT
protein_NLRC3-like_27-Ssc	1192	RPT2	RING	FISNA	Pfam:NACHT	5 LRRs	Transmembrane region
protein_NLRC3-like_136-Ssc	1504	FISNA	Pfam:NACHT	7 LRRs	3 Transmembrane regions	Pfam:FIIND	Pfam:FIIND
protein_NLRC3-like_33-Ssc	1006	RING	FISNA	Pfam:NACHT	7 LRRs
protein_NLRC3-like_2-Ssc	1054	RPT1	RING	FISNA	Pfam:NACHT	7 LRRs
protein_NLRC3-like_26-Ssc	909	RING	FISNA	Pfam:NACHT	LRR
protein_NLRC3-like_10-Ssc	1015	RING	FISNA	Pfam:NACHT	6 LRRs
protein_NLRC3-like_isoform_X11-Ssc	938	RING	FISNA	7 LRRs
protein_NLRC3-like_72-Ssc	1064	FISNA	Pfam:NACHT	8 LRRs
protein_NLRC3-like_73-Ssc	954	FISNA	Pfam:NACHT	7 LRRs
protein_NLRC3-like_isoform_X12-Ssc	1160	RPT1	RING	FISNA	Pfam:NACHT	7 LRRs
protein_NLRC3-like_isoform_X21-Ssc	815	RPT1	RPT1	RING	FISNA	Pfam:NACHT	LRR
protein_NLRC3-like_99-Ssc	1109	FISNA	Pfam:NACHT	7 LRRs
protein_NLRC3-like_75-Ssc	857	FISNA	Pfam:NACHT	5 LRRs
protein_NLRC3-like_81-Ssc	1607	FISNA	Pfam:NACHT	6 LRRs
protein_NLRC3-like_51-Ssc	758	RPT1	RPT1	FISNA	Pfam:NACHT	LRR
protein_NLRC3-like_32-Ssc	1073	RPT2	RING	FISNA	Pfam:NACHT	6 LRRs
protein_NLRC3-like_25-Ssc	1565	ANK	ANK	FISNA	Pfam:NACHT	6 LRRs
protein_NLRC3-like_53-Ssc	1220	FISNA	Pfam:NACHT	6 LRRs
protein_NLRC3-like_21-Ssc	927	RING	FISNA	Pfam:NACHT	7 LRRs
protein_NLRC3-like_12-Ssc	851	RING	FISNA	Pfam:NACHT	6 LRRs
protein_NLRC3-like_107-Ssc	1317	RPT1	RPT1	FISNA	Pfam:NACHT	6 LRRs	4 Transmembrane regions	Pfam:FIIND
protein_NLRC3-like_31-Ssc	1609	Pfam:FIIND	CARD	RPT2	RING	FISNA	Pfam:NACHT	6 LRRs
protein_NLRC3-like_55-Ssc	1031	FISNA	Pfam:NACHT	4 LRRs
protein_NLRC3-like_39-Ssc	1196	LRR	LRR	RPT3	RING	FISNA	Pfam:NACHT	7 LRRs
protein_NLRC3-like_68-Ssc	849	RPT1	RPT1	FISNA	Pfam:NACHT	LRR
protein_NLRC3-like_30-Ssc	1274	RPT2	RING	FISNA	Pfam:NACHT	RPT3	LRR	LRR	2 Transmembrane regions
protein_NLRC3-like_4-Ssc	1763	RPT2	RING	FISNA	Pfam:NACHT	6 LRRs	10 Transmembrane regions	Pfam:FIIND	CARD
protein_NLRC3-like_114-Ssc	899	FISNA	Pfam:NACHT	5 LRRs
protein_NLRC3-like_106-Ssc	1468	ANK	ANK	FISNA	Pfam:NACHT	10 LRRs
protein_NLRC3-like_46-Ssc	1205	FISNA	Pfam:NACHT	7 LRRs
protein_NLRC3-like_112-Ssc	1774	RPT1	RPT1	FISNA	Pfam:NACHT	LRR	LRR
protein_NLRC3-like_100-Ssc	2270	RPT1	RPT1	ANK	ANK	FISNA	Pfam:NACHT	7 LRRs	10 Transmembrane regions	Pfam:FIIND	Pfam:FIIND	CARD
protein_NLRC3-like_isoform_X5-Ssc	1065	RING	FISNA	Pfam:NACHT	6 LRRs
protein_NLRC3-like_isoform_X23-Ssc	922	RPT1	RING	FISNA	Pfam:NACHT
protein_NLRC3-like_66-Ssc	1054	FISNA	Pfam:NACHT	7 LRRs
protein_NLRC3-like_5-Ssc	1202	RPT2	RING	FISNA	Pfam:NACHT	11 LRRs	RPT2
protein_NLRC3-like_isoform_X22-Ssc	1131	RPT2	RPT1	RING	FISNA	5 LRRs	RPT1
protein_NLRC3-like_37-Ssc	976	RING	FISNA	Pfam:NACHT	RPT2	4 LRRs
protein_NLRC3-like_49-Ssc	1766	FISNA	Pfam:NACHT	7 LRRs
protein_NLRC3-like_54-Ssc	1198	FISNA	Pfam:NACHT	4 LRRs
protein_NLRC3-like_14-Ssc	1872	RPT3	RING	FISNA	Pfam:NACHT	4 LRRs	10 Transmembrane regions	Pfam:FIIND	Pfam:FIIND	CARD
protein_NLRC3-like_56-Ssc	1398	FISNA	Pfam:NACHT	RPT2	9 LRRs
protein_NLRC3-like_isoform_X14-Ssc	1003	RING	FISNA	6 LRRs
protein_NLRC3-like_139-Ssc	1028	FISNA	Pfam:NACHT	6 LRRs
protein_NLRC3-like_135-Ssc	909	RPT2	RPT2	FISNA	Pfam:NACHT	5 LRRs
protein_NLRC3-like_137-Ssc	2090	FISNA	Pfam:NACHT	6 LRRs	15 Transmembrane regions	CARD
protein_NLRC3-like_124-Ssc	944	FISNA	Pfam:NACHT	9 LRRs
protein_NLRC3-like_123-Ssc	933	FISNA	Pfam:NACHT	7 LRRs
protein_NLRC3-like_143-Ssc	1224	FISNA	Pfam:NACHT	6 LRRs
protein_NLRC3-like_132-Ssc	1500	FISNA	Pfam:NACHT	Transmembrane region	5 LRRs	Transmembrane region	Pfam:FIIND	CARD	3 LRRs
protein_NLRC3-like_122-Ssc	1097	FISNA	Pfam:NACHT	11 LRRs
protein_NLRC3-like_120-Ssc	1068	RPT1	RPT1	FISNA	Pfam:NACHT	9 LRRs
protein_NLRC3-like_118-Ssc	999	FISNA	Pfam:NACHT	7 LRRs
protein_NLRC3-like_86-Ssc	1195	FISNA	Pfam:NACHT	3 LRRs
protein_NLRC3-like_88-Ssc	1199	FISNA	Pfam:NACHT	8 LRRs
protein_NLRC3-like_89-Ssc	1041	FISNA	Pfam:NACHT	5 LRRs
protein_NLRC3-like_87-Ssc	1350	FISNA	Pfam:NACHT	4 LRRs
NLR_family_CARD_domain-containing_protein_3-like_isoform_X6-Ssc	1171	FISNA	Pfam:NACHT	3 LRRs	PRY	SPRY
protein_NLRC3-like_131-Ssc	1484	FISNA	Pfam:NACHT	5 LRRs	4 Transmembrane regions	Pfam:FIIND	CARD
protein_NLRC3-like_130-Ssc	1327	FISNA	Pfam:NACHT	9 LRRs
protein_NLRC3-like_41-Ssc	798	RPT1	RPT1	FISNA	Pfam:NACHT	LRR
protein_NLRC3-like_129-Ssc	1536	FISNA	Pfam:NACHT	8 LRRs	Pfam:FIIND	CARD
protein_NLRC3-like_42-Ssc	960	FISNA	Pfam:NACHT	3 LRRs
protein_NLRC3-like_126-Ssc	1766	FISNA	Pfam:NACHT	15 LRRs	2 Transmembrane regions	Pfam:FIIND	CARD
protein_NLRC3-like_128-Ssc	886	FISNA	Pfam:NACHT	LRR
protein_NLRC3-like_62-Ssc	923	FISNA	Pfam:NACHT	3 LRRs
protein_NLRC3-like_119-Ssc	1416	DDE_3	FISNA	Pfam:NACHT	6 LRRs
protein_NLRC3-like_127-Ssc	1511	FISNA	Pfam:NACHT	7 LRRs	Pfam:FIIND	CARD
protein_NLRC3-like_59-Ssc	1229	RPT2	RPT2	FISNA	Pfam:NACHT	9 LRRs
NACHT_LRR_and_PYD_domains-containing_protein_3-like-Ssc	1190	FISNA	Pfam:NACHT	4 LRRs	PRY	SPRY
NLR_family_CARD_domain-containing_protein_3-like_isoform_X5-Ssc	1265	FISNA	Pfam:NACHT	4 LRRs	RPT1	RPT1	PRY	SPRY
protein_NLRC3-like_133-Ssc	1074	FISNA	Pfam:NACHT	9 LRRs
protein_NLRC3-like_78-Ssc	1177	FISNA	LRR	LRR
NLR_family_CARD_domain-containing_protein_3-like_3-Ssc	1442	Pfam:RVT_1	RPT1	RPT1	FISNA	Pfam:NACHT	6 LRRs	PRY	SPRY
NLR_family_CARD_domain-containing_protein_3-like_isoform_X2-Ssc	1205	Pfam:Retrotrans_gag	FISNA	Pfam:NACHT	4 LRRs
NLR_family_CARD_domain-containing_protein_3-like_isoform_X3-Ssc	893	FISNA	Pfam:NACHT	4 LRRs
NLR_family_CARD_domain-containing_protein_3-like_1-Ssc	1205	RPT1	RPT1	FISNA	Pfam:NACHT	4 LRRs	PRY	SPRY	RPT2
NLR_family_CARD_domain-containing_protein_3-like_isoform_X1-Ssc	921	RPT1	RPT1	FISNA	LRR	LRR
NLR_family_CARD_domain-containing_protein_3-like_2-Ssc	1421	RPT1	RPT1	FISNA	Pfam:NACHT	6 LRRs	PRY	SPRY
NLR_family_CARD_domain-containing_protein_3-like_isoform_X4-Ssc	1201	RPT1	RPT1	FISNA	Pfam:NACHT	3 LRRs	PRY	SPRY	RPT2
protein_NLRC3-like_108-Ssc	1052	FISNA	Pfam:NACHT	6 LRRs
protein_NLRC3-like_76-Ssc	584	FISNA	Pfam:NACHT	Pfam:NACHT
protein_NLRC3-like_77-Ssc	681	FISNA	Pfam:NACHT
protein_NLRC3-like_isoform_X9-Ssc	777	RPT1	RING	FISNA	Pfam:NACHT
protein_NLRC3-like_1-Ssc	774	RING	FISNA	Pfam:NACHT
protein_NLRC3-like_16-Ssc	917	RPT1	RING	FISNA	Pfam:NACHT
protein_NLRC3-like_80-Ssc	1341	RPT1	RPT1	FISNA	Pfam:NACHT	LRR	LRR
NACHT_LRR_and_PYD_domains-containing_protein_3-Ssc	758	PYRIN	FISNA	Pfam:NACHT
protein_NLRC3-like_44-Ssc	880	ANK	FISNA	Pfam:NACHT
protein_NLRC3-like_140-Ssc	647	FISNA	Pfam:NACHT
protein_NLRC3-like_125-Ssc	642	RPT1	RPT1	FISNA	Pfam:NACHT
protein_NLRC3-like_141-Ssc	752	FISNA	Pfam:NACHT
protein_NLRC3-like_134-Ssc	791	FISNA	Pfam:NACHT
protein_NLRC3-like_138-Ssc	682	Transmembrane region	FISNA	Pfam:NACHT
protein_NLRC3-like_142-Ssc	613	FISNA	Pfam:NACHT
protein_NLRC3-like_121-Ssc	776	RPT1	RPT1	FISNA	Pfam:NACHT
protein_NLRC3-like_isoform_X19-Ssc	803	RING	FISNA	Pfam:NACHT
