# Supplementary material for: The evolution of NLRC3 subfamily genes in Sebastidae teleost fishes
Source: BMC Genomics. 2023 Nov 14;24:683. doi: 10.1186/s12864-023-09785-5 (PMC10648357; doi:10.1186/s12864-023-09785-5)
Supplement: Supplementary file 12 — Supplementary Material 12 [file 12864_2023_9785_MOESM12_ESM.xlsx]

## Sheet: DE NLRC3 genes in spleen
		Supplementary Table 4. Differentially expressed NLRC3 genes in black rockfish spleen following A. salmonicida infection.
ID	transcript_id	transcript_locus	Sp2_FPKM	Sp0_FPKM	log2FoldChange	pvalue	padj	Sp12_FPKM	Sp0_FPKM	log2FoldChange	pvalue	padj	Sp24_FPKM	Sp0_FPKM	log2FoldChange	pvalue	padj
XLOC_135630	TCONS_00195402	Chr23:17184584-17322889	2.06632	0	16.7152	2.75e-11	1.74e-07	0.621367	0	14.9469	0.000682629	0.066847	1.22005	0	16.4569	0.000514003	0.0564165
XLOC_023845	TCONS_00032760	Chr10:27148693-27189403	2.1921	0	15.0453	3.56e-07	0.000461289	1.1262	0	14.1471	1.51e-06	0.00203662	0.63393	0	13.2547	0.000660489	0.0643423
evm.TU.Chr23.784	TCONS_00192111	Chr23:16769537-16973693	0	0.696776	-15.655	7.61e-05	0.0189481	1.63092	0.0119457	7.17606	0.0218644	0.4551	0	0.696776	-15.6848	6.5e-05	0.0167427
XLOC_098292	TCONS_00141529	Chr19:25159712-25176908	0	0.613053	-11.9547	0.000132935	0.0270552	0.0234107	0.613053	-4.76147	0.0691414	0.880657	0	0.613053	-11.9603	8.54e-05	0.019823
XLOC_125577	TCONS_00180162	Chr21:22093506-22166604	0.001268	0.875586	-9.31979	0.000184329	0.0329284	0.00175433	0.357448	-7.52856	0.000621111	0.0631147	0.000392667	0.875586	-10.9921	5.51e-06	0.00330921
XLOC_027694	TCONS_00039995	Chr10:29804215-30001675	0	3.05693	-17.8128	0.000349346	0.0463134	0	3.05693	-17.836	0.000339652	0.049253	0	3.05693	-17.8084	0.00034045	0.0467736
evm.TU.Chr11.93	TCONS_00041873	Chr11:4624647-4651419	0.157182	0	10.6556	0.00118509	0.0892253	0.45828	0	12.1895	6.91e-05	0.0197012	0.306946	0	11.6265	0.000110676	0.023646
evm.TU.Chr10.1015	TCONS_00039799	Chr10:29115357-29203739	0	0.864039	-14.7916	0.00169354	0.10868	0	0.864039	-14.8237	0.00168181	0.108731	0	0.864039	-12.8477	0.0027704	0.13939
XLOC_027536	TCONS_00038965	Chr10:25989349-26130692	0	0.506324	-14.7366	0.00178809	0.11139	0	0.506324	-14.7598	0.00174412	0.110836	0	0.506324	-14.7322	0.00165403	0.104735
XLOC_133351	TCONS_00192107	Chr23:16769537-16872040	0.128178	4.33e-05	10.3829	0.0038648	0.175629	0.131252	4.33e-05	10.3677	0.0158993	0.384588	0.0104843	4.33e-05	6.80077	0.0248945	0.490403
XLOC_135041	TCONS_00194577	Chr23:12846818-12892995	0.616882	0	13.4456	0.00476525	0.199232	0.359262	0	12.5865	0.00100442	0.0831385	0.295971	0	12.3559	0.0011227	0.0860813
XLOC_133404	TCONS_00192265	Chr23:4729-22650	0	0.896978	-12.5438	0.00855415	0.279511	0.00224633	0.245872	-6.47991	0.0485895	0.722485	0	0.232618	-10.3205	0.0283205	0.53229
XLOC_141356	TCONS_00202943	Chr3:9429983-9703482	0.0383093	0	12.0031	0.0121927	0.350561	0.851652	0	16.41	1.04e-05	0.00573208	2.72506	0	18.1372	2.09e-06	0.00170849
XLOC_210368	TCONS_00300020	ori_scaf1609un:43-30907	0	0.0952583	-10.0645	0.0152026	0.39795	0	0.0952583	-10.1211	0.0122581	0.33376	0.007583	0.0952583	-3.54118	0.28708	1
XLOC_026323	TCONS_00037163	Chr10:14371207-14433120	0	0.128827	-11.5329	0.016071	0.410684	2.71938	0.88588	1.66654	0.25608	1	3.25606	0.88588	1.91112	0.181251	1
XLOC_133169	TCONS_00191805	Chr23:14927015-14945008	0	0.386376	-11.3347	0.0182167	0.44401	0.504525	0.00191767	7.66089	0.0412929	0.66231	0.45061	0.00191767	7.55152	0.0641286	0.882006
XLOC_209179	TCONS_00298387	ori_scaf1166un:14951-50145	0	0.173608	-11.1874	0.019983	0.468949	0	0.666174	-13.0073	0.00626426	0.230336	0	0.173608	-11.183	0.0168568	0.38901
XLOC_090886	TCONS_00131741	Chr18:28588341-28602734	0.380203	0.00103033	7.92849	0.0410802	0.695743	0.634182	0	11.7605	0.00557529	0.215783	0.176319	1.85108	-3.35145	0.0468238	0.726561
XLOC_098856	TCONS_00142420	Chr19:2176502-2184680	0.182518	0.00846767	4.15539	0.220985	1	0.045642	0.00846767	2.18228	0.489591	1	0.186119	0.00846767	4.16319	0.126033	1
evm.TU.Chr10.959	evm.model.Chr10.959	Chr10:27257421-27282035	3.05124	8.67277	-1.48237	0.24466	1	3.55036	8.67277	-1.29204	0.308596	1	15.7705	8.67277	0.898897	0.472045	1
XLOC_107818	TCONS_00154208	Chr2:1308317-1315407	1.92449	0.451425	2.0859	0.300487	1	0.739698	0.157367	2.20002	0.290962	1	2.40458	0.167311	3.86687	0.029841	0.549332
XLOC_107813	TCONS_00154201	Chr2:1213322-1216375	3.15604	0.97446	1.71185	0.307858	1	0.696697	0.97446	-0.499748	0.812478	1	2.16805	0.97446	1.17662	0.477282	1
evm.TU.Chr2.1262	evm.model.Chr2.1262	Chr2:38672847-38675424	5.87903	2.202	1.44345	0.379873	1	4.43344	2.202	0.997832	0.539883	1	6.2322	2.202	1.53603	0.344143	1
XLOC_210986	TCONS_00300904	ori_scaf465un:46-11655	0.12122	0.812239	-2.72623	0.393778	1	0.395724	0.812239	-1.08087	0.727327	1	0	0.812239	-11.785	0.00204938	0.116997
evm.TU.Chr19.53	evm.model.Chr19.53	Chr19:2112022-2119241	0.889538	2.39395	-1.42102	0.395109	1	1.42641	2.39395	-0.778512	0.633425	1	1.34999	2.39395	-0.798059	0.621384	1
evm.TU.Chr10.1018	evm.model.Chr10.1018	Chr10:29249423-29251951	2.38621	6.09279	-1.31886	0.428247	1	9.32571	6.09279	0.613231	0.689501	1	17.9831	6.09279	1.59249	0.279529	1
evm.TU.Chr16.53	evm.model.Chr16.53	Chr16:628085-628599	0.129863	0.016815	2.31127	0.461525	1	0.299451	0.016815	3.32667	0.222622	1	0.0875647	0.016815	1.67892	0.729307	1
XLOC_211660	TCONS_00302020	ori_scaf695un:12-14718	4.19707	7.67874	-0.850166	0.492506	1	7.80413	7.67874	0.0340719	0.977486	1	0.224433	7.67874	-5.06591	0.00112065	0.0860813
XLOC_131317	TCONS_00189157	Chr23:205750-249602	0.459893	0.201495	1.23974	0.509697	1	0	0.201495	-11.7062	0.000492859	0.0581259	0.875126	0.201495	2.1888	0.430661	1
evm.TU.Chr18.369	evm.model.Chr18.369	Chr18:7935605-7943107	12.8454	7.94035	0.747384	0.565224	1	10.425	7.94035	0.40237	0.758283	1	9.98319	7.94035	0.374557	0.772424	1
XLOC_049463	TCONS_00071266	Chr13:32398386-32404894	3.42338	2.35756	0.566374	0.703879	1	3.35771	2.35756	0.529102	0.722335	1	2.13467	2.35756	-0.10748	0.943182	1
evm.TU.ori_scaf1004un.2	evm.model.ori_scaf1004un.2	ori_scaf1004un:83397-108083	0.73643	1.1038	-0.565143	0.779216	1	0.659627	1.1038	-0.786265	0.750422	1	1.20114	1.1038	0.16052	0.932933	1
evm.TU.Chr5.1264	evm.model.Chr5.1264	Chr5:32190126-32225139	0.834794	1.09321	-0.379827	0.787018	1	0.998591	1.09321	-0.118869	0.932219	1	0.860554	1.09321	-0.320277	0.815374	1
evm.TU.Chr10.982	evm.model.Chr10.982	Chr10:28733770-28735113	0.083287	0.0563553	0.650324	0.803419	1	0.109289	0.0563553	0.978804	0.650362	1	0.050736	0.0563553	-0.0405283	1	1
evm.TU.Chr10.511	evm.model.Chr10.511	Chr10:14369069-14369242	3.4221	5.27746	-0.615363	0.804513	1	0.709751	5.27746	-2.80012	0.209354	1	0.224224	5.27746	-4.12698	0.0792274	1
evm.TU.Chr10.972	evm.model.Chr10.972	Chr10:27612364-27621574	3.32238	4.15458	-0.300736	0.826484	1	3.79432	4.15458	-0.135179	0.920593	1	3.99043	4.15458	-0.0307236	0.981688	1
XLOC_027623	TCONS_00039461	Chr10:27737503-27745626	0.185324	0.130635	0.58546	0.845353	1	0.336245	0.130635	1.41511	0.558225	1	0.461671	0.130635	1.84921	0.558064	1
evm.TU.ori_scaf1220un.5	evm.model.ori_scaf1220un.5	ori_scaf1220un:29434-44124	0.207185	0.12717	0.737738	0.849569	1	0.078069	0.12717	-0.697839	0.828639	1	0.10422	0.12717	-0.300935	0.93786	1
XLOC_029124	TCONS_00041881	Chr11:4630145-4640504	0.555779	0.465261	0.327535	0.853428	1	0.572204	0.465261	0.322335	0.847882	1	0.617907	0.465261	0.449686	0.784781	1
evm.TU.Chr2.1246	evm.model.Chr2.1246	Chr2:38384672-38387348	0.546174	0.705162	-0.32433	0.860054	1	1.25192	0.705162	0.822099	0.65862	1	0.376408	0.705162	-0.851283	0.635323	1
evm.TU.Chr10.898	evm.model.Chr10.898	Chr10:25016953-25024356	8.93658	8.10442	0.167993	0.893136	1	9.66439	8.10442	0.247973	0.84324	1	7.96493	8.10442	0.0057766	0.996421	1
evm.TU.Chr10.899	evm.model.Chr10.899	Chr10:25028731-25035064	10.6232	9.83648	0.140978	0.909737	1	10.4923	9.83648	0.0957674	0.939116	1	9.74547	9.83648	0.018594	0.988093	1
evm.TU.Chr16.54	evm.model.Chr16.54	Chr16:653238-667681	0.363432	0.338735	0.119878	0.944853	1	0.265794	0.338735	-0.352674	0.83573	1	0.281268	0.338735	-0.243246	0.886997	1
evm.TU.Chr10.1020	evm.model.Chr10.1020	Chr10:29301401-29303685	4.3529	4.14809	0.0871927	0.957313	1	6.54047	4.14809	0.630767	0.690136	1	4.82982	4.14809	0.241406	0.879561	1
evm.TU.Chr23.12	evm.model.Chr23.12.6	Chr23:283429-307585	3.90432	4.16033	-0.0631687	0.958246	1	3.59065	4.16033	-0.209704	0.862089	1	7.59512	4.16033	0.904937	0.437214	1
evm.TU.Chr3.293	evm.model.Chr3.293	Chr3:10517610-10527540	24.71	24.4985	0.0459189	0.968193	1	31.4199	24.4985	0.368123	0.747191	1	24.4696	24.4985	0.0307113	0.97859	1
