# Supplementary material for: The evolution of NLRC3 subfamily genes in Sebastidae teleost fishes
Source: BMC Genomics. 2023 Nov 14;24:683. doi: 10.1186/s12864-023-09785-5 (PMC10648357; doi:10.1186/s12864-023-09785-5)
Supplement: Supplementary file 13 — Supplementary Material 13 [file 12864_2023_9785_MOESM13_ESM.xlsx]

## Sheet: DE NLRC3 genes in intestine
		Supplementary Table 5. Differentially expressed NLRC3 genes in black rockfish intestine following E. tarda infection.
ID	gene_id	transcript_locus	EI2H_FPKM	CO_N_FPKM	log2FoldChange	pvalue	padj	EI12H_FPKM	CO_N_FPKM	log2FoldChange	pvalue	padj	EI24H_FPKM	CO_N_FPKM	log2FoldChange	pvalue	padj
TCONS_00023844	XLOC_012904	Chr10:29264177-29270307	0.00321567	0.483124	-6.89255	0.033444	0.476809	0	0.294009	-13.0733	0.00563917	0.189182	0	0.172334	-10.5841	0.000107184	0.0207938
TCONS_00179228	XLOC_104868	ori_scaf695un:3481-14100	0.310846	0	11.2477	0.00263894	0.122947	0.306959	0	11.0537	0.0183412	0.349325	0.353492	0	11.2087	0.00019397	0.0317098
TCONS_00023546	evm.TU.Chr10.975	Chr10:28167141-28484776	0.347304	0	16.3094	1.42e-05	0.00602387	0.2053	0	15.5588	0.00111026	0.0870436	0.1768	0	15.173	0.000214176	0.0340202
TCONS_00016429	evm.TU.Chr10.500	Chr10:13689521-13741821	0	0.207221	-12.8764	0.000550154	0.0530434	0	0.207221	-12.7966	0.000772022	0.0743056	0	0.213291	-13.3498	0.000404839	0.0477229
	XLOC_012793							3.33e-07	5.33e-06	0.0864317	1	1	0.47653	5.33e-06	11.9287	0.00229563	0.110567
TCONS_00019196	XLOC_010665	Chr10:29437317-29475797	0.03967	0	10.2572	0.0257639	0.40902	0.00998033	0	8.02942	0.0347051	0.495767	0.121428	0	11.5465	0.002382	0.112369
TCONS_00021564	evm.TU.Chr10.511	Chr10:14361157-14432318	0.118162	0.023148	2.43881	0.321921	1	0	0.371393	-14.1467	0.00283404	0.13582	0	0.371393	-14.2088	0.00257465	0.116264
TCONS_00023601	evm.TU.Chr10.978	Chr10:28241969-28484776	0.374281	0	16.0102	1.76e-05	0.00664912	1.45485	0	17.8915	8.54e-06	0.00614298	0.0901243	0	13.8139	0.0033193	0.130804
TCONS_00018274	XLOC_010611	Chr10:27148731-27184406	0.049161	0	10.2916	0.00115379	0.0795324	0.0947603	0	11.1618	0.00657712	0.204668	0.0976037	0	11.0651	0.00354542	0.135568
TCONS_00140732	evm.TU.Chr5.1264	Chr5:32188723-32211893	0	0.0961497	-10.6386	0.020563	0.359804	0.205332	0.008242	4.62711	0.0151806	0.31493	0.684924	0	13.2194	0.00482753	0.159537
TCONS_00120756	evm.TU.Chr3.293	Chr3:10518856-10541562	0.265512	0.504899	-1.11168	0.603273	1	0.027775	0	8.92182	0.0555017	0.659724	0.388711	0	12.7343	0.00629342	0.183132
TCONS_00022831	XLOC_012735	Chr10:26009144-26337445	0.000340333	0.424544	-10.0618	0.000556341	0.0532068	3.03e-05	0.424544	-13.0263	9.39e-06	0.00638744	0.00468733	0.424544	-6.57093	0.0222551	0.369381
TCONS_00114115	XLOC_065889	Chr23:16853838-16865774	0.33425	0	11.4553	0.000143896	0.0246599	0.198685	0	10.6178	0.00548963	0.186738	0.0757017	0	9.191	0.0463702	0.569054
TCONS_00016700	evm.TU.Chr10.508	Chr10:14168128-14333819	1.55945	0	17.503	1.61e-06	0.00156296	0.022827	0	11.268	0.0161981	0.326024	0.003519	0	8.46144	0.0651461	0.692546
TCONS_00016537	evm.TU.Chr10.507	Chr10:13950414-14162563	0	0.0307723	-12.1899	0.0043535	0.159116	0.507915	0.0307723	3.9966	0.272105	1	0.482639	0.0307723	3.87564	0.282992	1
TCONS_00021530	evm.TU.Chr10.510	Chr10:14345112-14350480	3.22957	3.23557	0.0470956	0.972899	1	2.60716	3.23557	-0.322821	0.822856	1	1.08797	3.23557	-1.71037	0.375549	1
TCONS_00021587	XLOC_011973	Chr10:14371207-14432353	0.0795533	0.021204	1.76175	0.474101	1	0	0.757137	-15.129	0.00146846	0.0979172	0.0987283	0.757137	-3.36294	0.375596	1
TCONS_00016533	XLOC_009792	Chr10:13950414-13968792	1.28132	0.0318017	5.41151	0.0304088	0.452317	0.363994	0.0318017	3.55982	0.199053	1	0.182704	0.0318017	2.42426	0.466885	1
TCONS_00018186	XLOC_010566	Chr10:26643728-26765048	0.530487	0.432659	0.354251	0.778872	1	0.691723	0.432659	0.685409	0.600854	1	0.74121	0.432659	0.630469	0.627768	1
TCONS_00077978	XLOC_045136	Chr18:28588192-28604101	0.0138233	0.0906433	-2.3657	0.529163	1	0	0.0906433	-9.76424	0.037241	0.51831	0.0266717	0.0906433	-1.71972	0.648877	1
TCONS_00114232	XLOC_065958	Chr23:7121-22532	0.725463	0	13.1188	0.0048802	0.166974	0.0347313	0.000231667	6.2717	0.130307	1	0	0.000231667	-2.64309	0.678465	1
TCONS_00113892	XLOC_065810	Chr23:14926215-14948331	0.34987	0.339402	0.144244	0.922572	1	0.390235	0.339402	0.262085	0.862537	1	0.547659	0.339402	0.580538	0.697137	1
TCONS_00023295	evm.TU.Chr10.972	Chr10:27559719-27621574	0.00225667	0.0360767	-4.09603	0.288388	1	0	0.0360767	-10.5535	0.0247686	0.410553	0.0204863	0.0360767	-1.00977	0.747829	1
TCONS_00093377	evm.TU.Chr2.1246	Chr2:38383156-38387348	0.076472	0.0889693	-0.269251	0.944533	1	0.154011	0.211205	-0.36166	0.880765	1	0.0569107	0.0889693	-0.924667	0.809897	1
TCONS_00023391	XLOC_012820	Chr10:27660670-27666463	1.21238	0.450199	1.43724	0.46773	1	1.23937	0.450199	1.39722	0.493129	1	0.662155	0.450199	0.376513	0.881178	1
TCONS_00022677	evm.TU.Chr10.899	Chr10:25027754-25035082	1.01143	1.12935	-0.0933569	0.950289	1	1.40889	1.12935	0.348221	0.817345	1	1.20667	1.12935	-0.0361217	0.981204	1
	XLOC_103662							0.251999	0	11.2375	0.00355015	0.152607
