# Supplementary material for: The evolution of NLRC3 subfamily genes in Sebastidae teleost fishes
Source: BMC Genomics. 2023 Nov 14;24:683. doi: 10.1186/s12864-023-09785-5 (PMC10648357; doi:10.1186/s12864-023-09785-5)
Supplement: Supplementary file 14 — Supplementary Material 14 [file 12864_2023_9785_MOESM14_ESM.xlsx]

## Sheet: DE NLRC3 genes in liver
Supplementary Table 6. Differentially expressed NLRC3 genes in black rockfish liver following A. salmonicida infection.
ID	transcript_locus	L2_FPKM	L0_FPKM	log2FoldChange	pvalue	padj	L12_FPKM	L0_FPKM	log2FoldChange	pvalue	padj	L24_FPKM	L0_FPKM	log2FoldChange	pvalue	padj
XLOC_003584	Chr1:78598687-78617780	1.89684	0	13.9254	1.87e-09	2.91e-06	0.812243	0	12.8567	0.00248282	0.0672504	0.350422	0	11.5936	0.00806353	0.133558
XLOC_010768	Chr10:26250149-26340478	0.166111	0	12.7498	5.51e-07	0.00033425	0.207893	0	13.1517	2.47e-07	7.67e-05	0.0966253	0	11.9695	6.51e-06	0.000972787
XLOC_003624	Chr1:79420611-79482535	0	2.04684	-15.6549	0.000172224	0.0259638	0	2.04684	-15.6519	0.000225414	0.0139138	0	2.04684	-15.7788	0.000230953	0.0129255
XLOC_041191	Chr19:26813961-26881484	0	0.240189	-12.6927	0.000194132	0.0281744	0	0.240189	-12.6887	0.000233439	0.0141675	0.0337603	0.240189	-2.83018	0.326172	0.885993
XLOC_008896	Chr10:26492334-26536681	0.109252	0	11.1923	0.00160341	0.114012	0.605337	0	13.6487	0.000134484	0.00973496	0.00459033	0	6.60214	0.191665	0.75158
XLOC_055384	Chr23:229853-238419	0.461366	0	10.7033	0.00345045	0.187963	1.71407	0	12.8485	8.33e-07	0.000203341	0.569622	0	11.2022	0.00175844	0.0499896
XLOC_059590	Chr3:9617886-9629796	0.231426	0	10.1745	0.00451346	0.219439	0.90381	0	12.3515	2.23e-05	0.0026788	0.602804	0	11.7254	4.79e-05	0.00419761
XLOC_056306	Chr23:4737-22501	0.366124	0	11.6414	0.00669055	0.278618	1.73465	0	13.8468	0.00106316	0.0392285	0.22136	0	10.8995	0.013039	0.177863
XLOC_052614	Chr21:22134535-22166601	0.177435	0	11.2163	0.00839619	0.319228	0.255993	0	12.0053	3.9e-06	0.000696452	0.00946067	0	7.10961	0.158582	0.698422
XLOC_057302	Chr23:17180581-17221087	0.111386	0	11.1137	0.00990788	0.349381	0.11946	0	11.222	0.00801956	0.142346	0.456582	0	13.0187	0.000155452	0.00985062
XLOC_088066	ori_scaf1004un:33637-66384	0.0872217	3.67e-06	8.46918	0.0104286	0.356432	0.064725	3.67e-06	8.26922	0.0101415	0.16404	0.805809	3.67e-06	11.7103	0.000272424	0.0144051
XLOC_009017	Chr10:29398501-29485434	0.00982867	0	8.49615	0.0340841	0.751106	0.23533	0	13.299	0.000133288	0.00973496	0.428153	0	14.0176	4.98e-05	0.0042944
XLOC_088270	ori_scaf1166un:15191-47145	0.024681	0	8.37293	0.0830118	1	0.058211	0	9.84369	0.00616559	0.12122	0.0962307	0	10.417	0.0188325	0.22219
XLOC_061987	Chr3:10552786-10588130	0.435464	0.0145073	4.92574	0.0920135	1	0.548339	0.0145073	5.52888	0.0180427	0.231646	1.14322	0.0145073	6.34825	0.00388594	0.0843485
evm.TU.Chr10.971	Chr10:27542028-27580720	0.0548277	0.000694	6.05315	0.116406	1	0.00914467	0.000694	3.68739	0.393299	0.907629	0.142175	0.000694	7.46783	0.0139504	0.185539
XLOC_011532	Chr11:4636755-4650585	0.101846	0.010056	3.20316	0.215623	1	0.280047	0.010056	4.91434	0.0404467	0.373274	0.241169	0.010056	4.46077	0.0612265	0.448949
XLOC_089463	ori_scaf785un:13910-26533	0.0108997	0	5.90723	0.247019	1	0.226212	0	10.5257	0.0145065	0.20411	0.398302	0.21585	0.927372	0.624411	0.991232
XLOC_056255	Chr23:16791311-16861906	0	0.000678333	-4.38139	0.450999	1	0.327478	0.000678333	9.11611	0.00164588	0.0518051	0.076472	0.000678333	6.72749	0.0726987	0.48864
XLOC_039974	Chr19:2069144-2102857	2.17753	2.55924	-0.171815	0.832924	1	7.72508	2.55924	1.82367	0.0307706	0.3182	9.21847	2.55924	1.84871	0.0315051	0.306021
XLOC_010080	Chr10:13841964-13849795	0.003837	0.00567267	-0.62773	0.91506	1	0.061368	0.00567267	3.49675	0.331131	0.873852	0.287195	0.00567267	5.47117	0.0313445	0.305495
